# Supplementary material for: Dense active matter model of motion patterns in confluent cell monolayers
Source: Nat Commun. 2020 Mar 16;11:1405. doi: 10.1038/s41467-020-15164-5 (PMC7075903; doi:10.1038/s41467-020-15164-5)
Supplement: Supplementary file 14 — Source Data [file 41467_2020_15164_MOESM14_ESM.zip]

Archive with 3 entries (3 files):
- 204078_2_supp_4350085_q42ffy.gz
- 204078_2_supp_4350086_q42ffz.zip
- 204078_2_supp_4355968_q472tm.pdf
